# Supplementary material for: Developmental dynamics is revealed in the early Cambrian arthropod Chuandianella ovata
Source: iScience. 2021 Dec 9;25(1):103591. doi: 10.1016/j.isci.2021.103591 (PMC8717428; doi:10.1016/j.isci.2021.103591)
Supplement: Table S1. Data of segment length in the posterior tagma of Chuandianella ovata, related to Figure 5 and the STAR Methods [file mmc2.xlsx]

## Sheet: Sheet1
Table S1. Data of segment length in the posterior tagma of Chuandianella ovata
Specimens	Las1	Las2	Las3	Las4				L(sum)	Las4/Las3	Las3/Las2
EJ-506A	0.829	0.89	1.055	0.997				3.771	0.945024	1.18539
JS-064/JS-182	1.337	1.463	1.623	0.771				5.194	0.475046	1.10936
Secimens	Las1	Las2	Las3	Las4	Las5			L(sum)	Las5/Las4	Las4/Las3
EJ-410A	1.774	1.986	2.033	1.997	0.968			8.758	0.484727	0.982292
EJ-522B	0.838	1.182	1.115	1.425	0.76			5.32	0.533333	1.27803
JS-029A/B	1.197	1.321	1.405	1.694	1.216			6.833	0.717828	1.20569
JS-043A/B	1.654	1.593	1.839	2.1	1.35			8.536	0.642857	1.14192
JS-044A/B	0.915	0.989	1.253	1.128	1.093			5.378	0.968972	0.900239
JS-616	1.058	1.07	1.288	1.405	1.689			6.51	1.20214	1.09084
SJZ-B16-754A/B	1.075	1.188	1.332	1.431	1.15			6.176	0.803634	1.07432
SJZ-B19-657	0.569	0.527	0.605	0.699	0.498			2.898	0.712446	1.15537
JS-655	0.931	1.104	1.255	1.56	1.494			6.344	0.957692	1.24303
JS-014	0.713	0.802	1.04	0.988	0.499			4.042	0.505061	0.95
JS-065	0.945	1.01	1.027	1.013	0.623			4.618	0.615005	0.986368
JS-110	1.364	1.407	1.59	1.698	1.045			7.104	0.61543	1.06792
JS-354B	1.373	1.422	1.652	1.721	0.834			7.002	0.484602	1.04177
SJZ-B23	2.135	2.359	2.437	2.667	3.457			13.055	1.29621	1.09438
SK2-080A/B	1.107	1.27	1.455	1.826	1.417			7.075	0.776013	1.25498
Specimens	Las1	Las2	Las3	Las4	Las5	Las6		L(sum)	Las6/Las5	Las5/Las4
JS-625	0.857	0.893	0.903	1.17	1.343	0.91		5.166	0.677587	1.14786
EJ-403A	1.257	1.366	1.425	1.532	1.724	1.248		7.304	0.723898	1.12533
EJ-404A	0.856	0.925	1.01	1.059	1.219	0.826		5.069	0.677605	1.15109
EJ-406A	1.369	1.463	1.555	1.611	1.97	1.343		7.968	0.681726	1.22284
EJ-419B	0.838	0.962	1.176	1.191	1.743	0.734		5.91	0.421113	1.46348
EJ-425	1.103	1.165	1.164	1.265	1.293	0.777		5.99	0.600928	1.02213
EJ-455	1.303	1.33	1.462	1.553	1.816	0.948		7.464	0.522026	1.16935
EJ-473A	0.923	1.023	1.227	1.447	1.837	1.006		6.457	0.547632	1.26952
IMG-001A/B	2.207	2.21	2.246	2.463	3.034	1.531		12.16	0.504614	1.23183
JS-016	0.853	1.033	1.127	1.043	1.186	1.901		5.242	1.60287	1.1371
JS-018	1.22	1.401	1.499	1.6	1.919	1.193		7.639	0.621678	1.19937
JS-026	0.83	1.139	1.173	1.303	1.567	0.937		6.012	0.597958	1.20261
JS-027	1.331	1.707	1.753	1.874	2.146	2.364		8.811	1.10158	1.14514
JS-030	1.329	1.396	1.515	1.718	1.838	0.721		7.796	0.392274	1.06985
JS-035A/B	1.207	1.309	1.478	1.642	1.735	1.153		7.371	0.664553	1.05664
JS-042	1.245	1.548	1.62	1.796	2.042	1.275		8.251	0.624388	1.13697
JS-101A	0.916	1.048	1.121	1.125	1.343	0.675		5.553	0.502606	1.19378
JS-103	0.98	1.034	1.053	1.199	1.358	0.634		5.624	0.466863	1.13261
JS-105A	1.01	1.067	1.418	1.506	1.657	0.749		6.658	0.452022	1.10027
JS-118B	1.046	1.295	1.42	1.521	1.591	1.297		6.873	0.815211	1.04602
JS-121A/B	1.227	1.35	1.485	1.658	1.898	0.81		7.618	0.426765	1.14475
JS-123A/B	1.15	1.528	1.664	1.726	2.074	0.852		8.142	0.4108	1.20162
JS-124	0.79	0.803	0.84	0.908	0.928	0.519		4.269	0.559267	1.02203
JS-186	1.048	1.351	1.506	1.655	1.668	1.109		7.228	0.664868	1.00785
JS-188A	1.546	1.603	1.761	2.04	2.187	1.155		9.137	0.528121	1.07206
JS-191	1.05	1.22	1.224	1.452	1.727	1.007		6.673	0.583092	1.18939
JS-243B	0.982	1.065	1.16	1.247	1.457	0.901		5.911	0.618394	1.1684
JS-245B	1.392	1.749	1.774	1.903	2.155	1.493		8.973	0.692807	1.13242
JS-247A/B	1.474	1.644	1.828	1.928	2.653	0.855		9.527	0.322277	1.37604
JS-248B	1.517	1.966	2.297	2.13	2.455	1.273		10.365	0.518534	1.15258
JS-322A	0.714	0.78	1.005	1.009	1.302	0.63		4.81	0.483871	1.29039
JS-325A	1.041	1.014	1.244	1.228	1.379	0.96		5.906	0.696157	1.12296
JS-346A	1.364	1.392	1.503	1.571	1.853	0.94		7.683	0.507285	1.1795
JS-349A/B	1.149	1.408	1.524	1.716	1.913	1.141		7.71	0.596445	1.1148
JS-350A	0.985	1.174	1.151	1.324	1.356	0.844		5.99	0.622419	1.02417
JS-353A	0.714	0.846	0.935	1.041	1.328	0.594		4.864	0.447289	1.2757
JS-357A/B	0.963	1.48	1.249	1.305	1.549	0.98		6.546	0.632666	1.18697
JS-362A	1.184	1.167	1.412	1.488	1.534	0.856		6.785	0.558018	1.03091
JS-363A/B	0.947	0.993	1.207	1.254	1.514	1.303		5.915	0.860634	1.20734
JS-382	1.301	1.482	1.526	1.775	2.064	1.058		8.148	0.512597	1.16282
JS-566	1.19	1.311	1.463	1.703	1.745	0.873		7.412	0.500287	1.02466
JS-617	1.054	0.915	1.168	1.248	1.352	0.79		5.737	0.58432	1.08333
JS-650	0.91	0.832	1.025	1.025	1.265	0.694		5.057	0.548617	1.23415
MF-005	1.234	1.362	1.42	1.561	1.752	1.367		7.329	0.780251	1.12236
MF-709A	1.058	1.13	1.224	1.436	1.582	0.814		6.43	0.514539	1.10167
MF-711A/B	0.994	1.221	1.402	1.48	1.58	0.87		6.677	0.550633	1.06757
MF-714A	0.891	1.041	1.087	1.295	1.346	0.935		5.66	0.694651	1.03938
MF-715B	0.873	0.755	0.809	0.868	1.052	0.637		4.357	0.605513	1.21198
MF-716A	0.622	0.743	0.794	0.885	1.107	0.503		4.151	0.454381	1.25085
MF-725A	0.87	0.898	1.129	0.925	1.244	0.973		5.066	0.782154	1.34486
MF-730	1.131	1.334	1.559	1.714	1.848	1.014		7.586	0.548701	1.07818
MF-739	1.233	1.38	1.417	1.597	1.786	0.903		7.413	0.505599	1.11835
MF-740	0.792	0.896	0.849	0.974	1.19	0.576		4.701	0.484034	1.22177
SJZ-026	1.041	1.293	1.423	1.498	1.689	0.771		6.944	0.456483	1.1275
SJZ-B02-794A/B	1.412	1.471	1.696	1.894	2.188	1.324		8.661	0.605119	1.15523
SJZ-B04-658A/B	1.814	1.839	1.875	1.969	2.365	1.606		9.862	0.67907	1.20112
SJZ-B05-556A/B	1.017	1.439	1.492	1.621	1.673	1.079		7.242	0.644949	1.03208
SJZ-B05-809	1.68	2.026	2.116	2.176	2.533	1.617		10.531	0.638373	1.16406
SJZ-B05-810A/B	1.227	1.434	1.438	1.371	1.871	0.88		7.341	0.470337	1.3647
SJZ-B06-687	2.146	1.914	2.427	2.735	3.077	1.732		12.299	0.562886	1.12505
SJZ-B08-022B	0.401	0.517	0.655	0.59	1.015	0.323		3.178	0.318227	1.72034
SJZ-B08-626A	0.442	0.517	0.54	0.621	0.7	0.47		2.82	0.671429	1.12721
SJZ-B08-822A	1.57	1.625	1.648	2.08	2.288	1.243		9.211	0.543269	1.1
SJZ-B10-841A/B	1.539	1.644	1.779	1.77	1.947	1.219		8.679	0.626091	1.1
SJZ-B10-844	1.206	1.371	1.38	1.52	1.611	0.984		7.088	0.610801	1.05987
SJZ-B11-727B	1.487	1.536	1.506	2.024	2.508	1.536		9.061	0.61244	1.23913
SJZ-B12-847	1.058	1.25	1.441	1.511	1.683	1.017		6.943	0.604278	1.11383
SJZ-B12-851	0.948	1.317	1.496	1.544	1.794	1.106		7.099	0.616499	1.16192
SJZ-B12-855A	1.773	1.929	2.091	2.118	2.574	1.582		10.485	0.614608	1.2153
SJZ-B14-042A/B	1.061	1.254	1.234	1.18	1.329	1.005		6.058	0.756208	1.12627
SJZ-B14-742A	1.093	1.079	1.178	1.318	1.506	0.97		6.174	0.64409	1.14264
SJZ-B16-591	1.016	1.178	1.262	1.38	1.505	0.734		6.341	0.487708	1.09058
SJZ-B18-617	1.492	1.541	1.578	1.639	1.643	1.26		7.893	0.76689	1.00244
SJZ-B20-881	1.714	1.952	1.963	1.939	2.631	1.219		10.199	0.463322	1.35688
SJZ-B20-905A/B	1.707	1.707	1.831	1.913	2.338	1.493		9.496	0.63858	1.22216
SK2-078B	0.784	0.732	0.791	0.881	1.029	0.69		4.217	0.670554	1.16799
SK2-084	1.469	1.791	1.766	1.927	2.528	1.353		9.481	0.535206	1.31188
TLP-095	1.508	1.623	1.918	2.166	2.565	1.781		9.78	0.694347	1.18421
TLP-096	0.825	0.994	1.064	1.129	1.296	0.695		5.308	0.536265	1.14792
EJ-505	1.299	1.597	1.463	1.782	1.93	0.886		8.071	0.459067	1.08305
EJ-405A	0.883	0.923	0.969	1.104	1.356	0.774		5.235	0.570796	1.22826
EJ-411A/B	1.318	1.493	1.888	1.976	2.415	1.72		9.09	0.712215	1.22217
EJ-448	1.454	1.429	1.737	1.767	2.042	1.183		8.429	0.579334	1.15563
EJ-467A	0.824	0.865	0.949	0.995	1.304	0.884		4.937	0.677914	1.31055
EJ-525	0.839	0.872	1.125	1.43	1.449	2.152		5.715	1.48516	1.01329
JS-004	0.956	1.173	1.188	1.189	1.375	0.695		5.881	0.505455	1.15643
JS-007	0.873	0.905	1.156	1.223	1.438	1.056		5.595	0.734353	1.1758
JS-011A	1.02	1.129	1.239	1.278	1.534	1.273		6.2	0.829857	1.20031
JS-030B	1.019	1.189	1.24	1.36	1.377	1.086		6.185	0.788671	1.0125
JS-030B	1.072	1.118	1.213	1.437	1.427	0.953		6.267	0.667835	0.993041
JS-031B	1.775	1.78	1.847	2.14	2.369	2.071		9.911	0.874209	1.10701
JS-036A/B	0.674	0.76	0.854	0.877	1.021	0.907		4.186	0.888345	1.1642
JS-065	0.791	0.945	1.021	1.001	1.195	1.586		4.953	1.3272	1.19381
JS-109A	0.959	0.983	1.025	1.185	1.451	0.968		5.603	0.667126	1.22447
JS-110A	1.367	1.504	1.693	1.918	2.18	1.088		8.662	0.499083	1.1366
JS-115A/B	1.695	1.714	1.784	1.86	2.31	1.692		9.363	0.732468	1.24194
JS-122A/B	1.399	1.523	1.578	1.77	1.982	1.393		8.252	0.702825	1.11977
JS-136A/B	1.207	1.404	1.545	1.579	2.088	1.244		7.823	0.595785	1.32236
JS-138A	1.12	1.249	1.268	1.385	1.68	0.969		6.702	0.576786	1.213
JS-152A	1.183	1.049	1.425	1.494	2.046	1.2		7.197	0.58651	1.36948
JS-155B	1.113	1.383	1.528	1.571	1.926	1.411		7.521	0.732606	1.22597
JS-159	1.158	1.487	1.502	1.618	1.894	1.209		7.659	0.638332	1.17058
JS-162B	1.221	1.455	1.713	1.978	2.151	1.431		8.518	0.665272	1.08746
JS-190	1.243	1.255	1.26	1.295	1.676	1.368		6.729	0.816229	1.29421
JS-228	1.009	1.623	1.6	1.732	2.104	1.141		8.068	0.5423	1.21478
JS-266A	0.972	1.315	1.45	1.52	1.745	1.062		7.002	0.608596	1.14803
JS-270B	0.944	1.213	1.435	1.506	1.525	1.17		6.623	0.767213	1.01262
JS-286A	1.199	1.55	1.759	1.861	2.223	2.564		8.592	1.1534	1.19452
JS-290A	0.816	1.134	1.253	1.251	1.512	1.148		5.966	0.759259	1.20863
JS-316B	0.565	0.685	0.883	0.953	1.059	0.945		4.145	0.892351	1.11123
JS-320A	1.817	2.28	2.339	2.396	2.76	2.106		11.592	0.763043	1.15192
JS-575	1.337	1.375	1.718	1.729	2.08	1.322		8.239	0.635577	1.20301
JS-602	1.128	1.146	1.218	1.378	1.111	1.737		5.981	1.56346	0.806241
JS-603	1.427	1.481	1.664	1.666	1.905	1.442		8.143	0.756955	1.14346
JS-614	0.833	0.903	0.932	1.163	1.255	0.907		5.086	0.722709	1.07911
JS-657	0.997	1.295	1.331	1.503	1.508	1.026		6.634	0.680371	1.00333
JS-661	1.338	1.519	1.627	1.702	2.062	1.362		8.248	0.660524	1.21152
MF-004A	0.884	1.145	1.27	1.294	1.583	1.074		6.176	0.678459	1.22334
MF-007	1.25	1.292	1.503	1.544	1.813	1.35		7.402	0.744622	1.17422
MF-012A	1.037	1.092	1.193	1.203	1.288	0.977		5.813	0.75854	1.07066
MF-013	0.652	0.788	0.855	0.832	1.009	0.899		4.136	0.890981	1.21274
MF-014	0.599	0.708	0.784	0.928	0.99	0.686		4.009	0.692929	1.06681
MF-713A	1.231	1.644	1.684	1.748	2.033	1.782		8.34	0.876537	1.16304
MF-731	0.539	0.505	0.717	0.751	1.041	0.536		3.553	0.51489	1.38615
MF-744	1.426	1.463	1.545	1.734	1.768	1.304		7.936	0.737557	1.01961
SJZ-021A	0.547	0.708	0.64	0.72	0.748	0.641		3.363	0.856952	1.03889
SJZ-B02-799	0.655	1.078	1.073	1.211	1.405	0.773		5.422	0.550178	1.1602
SJZ-B03-805A	1.358	1.681	1.768	2.003	2.293	1.412		9.103	0.615787	1.14478
SJZ-B05-814	0.908	0.919	1.28	1.379	1.741	1.25		6.227	0.717978	1.26251
SJZ-B08-824A/B	1.5	1.549	1.895	2.262	2.509	1.229		9.715	0.489837	1.1092
SJZ-B12-857A	0.939	0.958	1.538	1.659	1.89	1.09		6.984	0.57672	1.13924
SJZ-B14-860A/B	1.541	1.844	1.994	2.238	2.771	1.602		10.388	0.578131	1.23816
SJZ-B16-752A/B	0.589	0.688	0.927	1.115	1.371	0.983		4.69	0.716995	1.2296
SJZ-B16-866	1.39	1.611	1.746	2.018	2.216	1.103		8.981	0.497744	1.09812
SJZ-B18-627B	1.217	1.517	1.463	1.514	1.502	0.951		7.213	0.633156	0.992074
SJZ-B19-649	0.6	0.613	0.522	0.683	0.86	0.669		3.278	0.777907	1.25915
SJZ-B20-770A/B	0.741	0.872	0.993	1.154	1.33	0.671		5.09	0.504511	1.15251
SJZ-B20-886	1.206	1.297	1.509	1.596	1.834	1.204		7.442	0.656489	1.14912
SJZ-B25-921A/B	1.201	1.435	1.423	2.135	2.155	1.277		8.349	0.592575	1.00937
SK1-079A/B	1.195	1.341	1.485	1.606	1.666	0.959		7.293	0.57563	1.03736
SK1-081	1.295	1.532	1.849	1.867	2.003	1.368		8.546	0.682976	1.07284
SK2-083	1.578	1.789	1.882	2.111	2.451	1.789		9.811	0.729906	1.16106
TLP-097A	1.535	1.757	2.015	2.121	2.399	1.845		9.827	0.76907	1.13107
EJ-447	0.662	0.893	1.075	1.361	1.54	0.982		5.531	0.637662	1.13152
Specimens	Las1	Las2	Las3	Las4	Las5	Las6	Las7	L(sum)	Las7/Las6	Las6/Las5
SJZ-B16-064	0.301	0.411	0.522	0.528	0.617	0.59	0.274	2.379	0.464407	0.95624
SJZ-B08-626A	0.426	0.524	0.474	0.544	0.551	0.598	0.526	2.519	0.879599	1.0853
JS-397A/B	0.496	0.591	0.637	0.675	0.612	0.78	0.597	3.011	0.765385	1.27451
SK2-078B	0.611	0.806	0.77	0.837	0.89	1.065	0.534	3.914	0.501408	1.19663
JS-006	0.79	0.822	0.822	0.905	1.022	1.203	0.713	4.361	0.592685	1.1771
JS-112A	0.648	0.756	0.954	1.046	1.051	1.171	0.609	4.455	0.520068	1.11418
JS-599	0.64	0.732	0.961	1.118	1.083	1.253	0.965	4.534	0.770152	1.15697
SJZ-B02-797	0.765	0.69	1.115	0.927	1.052	1.317	0.965	4.549	0.732726	1.2519
MF-010A	0.773	0.807	0.868	0.983	1.19	1.216	0.88	4.621	0.723684	1.02185
SJZ-B06-816	0.681	0.914	1.353	1.419	1.448	1.547	0.88	5.815	0.568843	1.06837
SJZ-B12-848	0.889	1.017	1.334	1.294	1.394	1.605	1.307	5.928	0.81433	1.15136
JS-203	0.971	1.088	1.186	1.312	1.424	1.663	0.846	5.981	0.508719	1.16784
JS-237A/B	0.881	1.081	1.234	1.39	1.456	1.833	1.255	6.042	0.68467	1.25893
SJZ-B12-741A/B	0.972	1.208	1.282	1.3	1.409	1.547	1.16	6.171	0.749838	1.09794
MF-005A/B	0.845	1.153	1.251	1.466	1.512	1.572	1.093	6.227	0.695293	1.03968
JS-119A/B	1.072	1.2	1.258	1.359	1.468	1.485	1.116	6.357	0.751515	1.01158
MF-009	1.016	1.142	1.293	1.459	1.497	1.944	1.221	6.407	0.628086	1.2986
JS-126	1.075	1.129	1.317	1.465	1.493	1.68	1.156	6.479	0.688095	1.12525
MF-009	0.952	1.313	1.406	1.447	1.646	1.726	1.217	6.764	0.705098	1.0486
JS-317A/B	1.035	1.348	1.436	1.423	1.571	1.833	1.23	6.813	0.671031	1.16677
JS-656	0.976	1.286	1.468	1.609	1.565	1.732	0.904	6.904	0.52194	1.10671
JS-200	1.191	1.205	1.469	1.464	1.667	1.799	1.205	6.996	0.669817	1.07918
JS-038	1.017	1.292	1.388	1.543	1.824	2.009	1.332	7.064	0.663016	1.10143
JS-184	1.262	1.207	1.516	1.613	1.516	1.958	1.193	7.114	0.609295	1.29156
JS-383A	1.282	1.318	1.43	1.521	1.576	2.03	0.995	7.127	0.490148	1.28807
JS-047	1.155	1.397	1.499	1.475	1.733	0.713	0.792	7.259	1.1108	0.411425
JS-382A	1.045	1.326	1.578	1.643	1.788	1.999	0.819	7.38	0.409705	1.11801
JS-259A（258）	1.037	1.057	1.82	1.564	1.96	1.835	0.868	7.438	0.473025	0.936224
JS-164A	1.508	1.101	1.386	1.745	1.988	2.102	1.197	7.728	0.569458	1.05734
SJZ-B24-919	1.346	1.25	1.492	1.78	1.875	2.485	1.184	7.743	0.476459	1.32533
EJ-443	1.331	1.557	1.534	1.58	1.757	2.052	1.04	7.759	0.506823	1.1679
SJZ-B05-577A/B	1.112	1.276	1.601	1.805	1.987	2.204	1.284	7.781	0.582577	1.10921
MF-711A/B	1.235	1.512	1.853	1.836	1.946	2.085	1.071	8.382	0.513669	1.07143
SJZ-B20-900A	1.676	1.814	2.012	2.16	2.203	0.878	1.452	9.865	1.65376	0.398547
SJZ-B05-809A/B	1.412	2.045	2.223	2.475	2.453	2.561	1.747	10.608	0.682155	1.04403
JS-233	1.254	1.484	1.533	1.702	1.708	1.955	1.312	7.681	0.6711	1.14461
SJZ-B14-741	0.833	1.036	1.319	1.558	1.584	1.549	1.12	6.33	0.723047	0.977904
