# Supplementary material for: Developmental dynamics is revealed in the early Cambrian arthropod Chuandianella ovata
Source: iScience. 2021 Dec 9;25(1):103591. doi: 10.1016/j.isci.2021.103591 (PMC8717428; doi:10.1016/j.isci.2021.103591)
Supplement: Table S2. Data of principal component analysis, related to the STAR Methods [file mmc3.xlsx]

## Sheet: Sheet2
Table S2. Data of principal component analysis
Specimens	Group	L	S(1-4)	L	S(2-5)	L	S(3-6)	L	S(4-7)
EJ-506A	1	3.771	0.829	3.771	0.89	3.771	1.055	3.771	0.997
JS-064/JS-182	1	5.194	1.337	5.194	1.463	5.194	1.623	5.194	0.771
EJ-410A	2	8.758	1.986	8.758	2.033	8.758	1.997	8.758	0.968
EJ-522B	2	5.32	1.182	5.32	1.115	5.32	1.425	5.32	0.76
JS-029A/B	2	6.833	1.321	6.833	1.405	6.833	1.694	6.833	1.216
JS-043A/B	2	8.536	1.593	8.536	1.839	8.536	2.1	8.536	1.35
JS-044A/B	2	5.378	0.989	5.378	1.253	5.378	1.128	5.378	1.093
JS-616	2	6.51	1.07	6.51	1.288	6.51	1.405	6.51	1.689
SJZ-B16-754A/B	2	6.176	1.188	6.176	1.332	6.176	1.431	6.176	1.15
SJZ-B19-657	2	2.898	0.527	2.898	0.605	2.898	0.699	2.898	0.498
JS-655	2	6.344	1.104	6.344	1.255	6.344	1.56	6.344	1.494
JS-014	2	4.042	0.802	4.042	1.04	4.042	0.988	4.042	0.499
JS-065	2	4.618	1.01	4.618	1.027	4.618	1.013	4.618	0.623
JS-110	2	7.104	1.407	7.104	1.59	7.104	1.698	7.104	1.045
JS-354B	2	7.002	1.422	7.002	1.652	7.002	1.721	7.002	0.834
SJZ-B23	2	13.055	2.359	13.055	2.437	13.055	2.667	13.055	3.457
SK2-080A/B	2	7.075	1.27	7.075	1.455	7.075	1.826	7.075	1.417
JS-625	3	5.166	0.903	5.166	1.17	5.166	1.343	5.166	0.91
EJ-403A	3	7.304	1.425	7.304	1.532	7.304	1.724	7.304	1.248
EJ-404A	3	5.069	1.01	5.069	1.059	5.069	1.219	5.069	0.826
EJ-406A	3	7.968	1.555	7.968	1.611	7.968	1.97	7.968	1.343
EJ-419B	3	5.91	1.176	5.91	1.191	5.91	1.743	5.91	0.734
EJ-425	3	5.99	1.164	5.99	1.265	5.99	1.293	5.99	0.777
EJ-455	3	7.464	1.462	7.464	1.553	7.464	1.816	7.464	0.948
EJ-473A	3	6.457	1.227	6.457	1.447	6.457	1.837	6.457	1.006
IMG-001A/B	3	12.16	2.246	12.16	2.463	12.16	3.034	12.16	1.531
JS-016	3	5.242	1.127	5.242	1.043	5.242	1.186	5.242	1.901
JS-018	3	7.639	1.499	7.639	1.6	7.639	1.919	7.639	1.193
JS-026	3	6.012	1.173	6.012	1.303	6.012	1.567	6.012	0.937
JS-027	3	8.811	1.753	8.811	1.874	8.811	2.146	8.811	2.364
JS-030	3	7.796	1.515	7.796	1.718	7.796	1.838	7.796	0.721
JS-035A/B	3	7.371	1.478	7.371	1.642	7.371	1.735	7.371	1.153
JS-042	3	8.251	1.62	8.251	1.796	8.251	2.042	8.251	1.275
JS-101A	3	5.553	1.121	5.553	1.125	5.553	1.343	5.553	0.675
JS-103	3	5.624	1.053	5.624	1.199	5.624	1.358	5.624	0.634
JS-105A	3	6.658	1.418	6.658	1.506	6.658	1.657	6.658	0.749
JS-118B	3	6.873	1.42	6.873	1.521	6.873	1.591	6.873	1.297
JS-121A/B	3	7.618	1.485	7.618	1.658	7.618	1.898	7.618	0.81
JS-123A/B	3	8.142	1.664	8.142	1.726	8.142	2.074	8.142	0.852
JS-124	3	4.269	0.84	4.269	0.908	4.269	0.928	4.269	0.519
JS-186	3	7.228	1.506	7.228	1.655	7.228	1.668	7.228	1.109
JS-188A	3	9.137	1.761	9.137	2.04	9.137	2.187	9.137	1.155
JS-191	3	6.673	1.224	6.673	1.452	6.673	1.727	6.673	1.007
JS-243B	3	5.911	1.16	5.911	1.247	5.911	1.457	5.911	0.901
JS-245B	3	8.973	1.774	8.973	1.903	8.973	2.155	8.973	1.493
JS-247A/B	3	9.527	1.828	9.527	1.928	9.527	2.653	9.527	0.855
JS-248B	3	10.365	2.297	10.365	2.13	10.365	2.455	10.365	1.273
JS-322A	3	4.81	1.005	4.81	1.009	4.81	1.302	4.81	0.63
JS-325A	3	5.906	1.244	5.906	1.228	5.906	1.379	5.906	0.96
JS-346A	3	7.683	1.503	7.683	1.571	7.683	1.853	7.683	0.94
JS-349A/B	3	7.71	1.524	7.71	1.716	7.71	1.913	7.71	1.141
JS-350A	3	5.99	1.151	5.99	1.324	5.99	1.356	5.99	0.844
JS-353A	3	4.864	0.935	4.864	1.041	4.864	1.328	4.864	0.594
JS-357A/B	3	6.546	1.249	6.546	1.305	6.546	1.549	6.546	0.98
JS-362A	3	6.785	1.412	6.785	1.488	6.785	1.534	6.785	0.856
JS-363A/B	3	5.915	1.207	5.915	1.254	5.915	1.514	5.915	1.303
JS-382	3	8.148	1.526	8.148	1.775	8.148	2.064	8.148	1.058
JS-566	3	7.412	1.463	7.412	1.703	7.412	1.745	7.412	0.873
JS-617	3	5.737	1.168	5.737	1.248	5.737	1.352	5.737	0.79
JS-650	3	5.057	1.025	5.057	1.025	5.057	1.265	5.057	0.694
MF-005	3	7.329	1.42	7.329	1.561	7.329	1.752	7.329	1.367
MF-709A	3	6.43	1.224	6.43	1.436	6.43	1.582	6.43	0.814
MF-711A/B	3	6.677	1.402	6.677	1.48	6.677	1.58	6.677	0.87
MF-714A	3	5.66	1.087	5.66	1.295	5.66	1.346	5.66	0.935
MF-715B	3	4.357	0.809	4.357	0.868	4.357	1.052	4.357	0.637
MF-716A	3	4.151	0.794	4.151	0.885	4.151	1.107	4.151	0.503
MF-725A	3	5.066	1.129	5.066	0.925	5.066	1.244	5.066	0.973
MF-730	3	7.586	1.559	7.586	1.714	7.586	1.848	7.586	1.014
MF-739	3	7.413	1.417	7.413	1.597	7.413	1.786	7.413	0.903
MF-740	3	4.701	0.849	4.701	0.974	4.701	1.19	4.701	0.576
SJZ-026	3	6.944	1.423	6.944	1.498	6.944	1.689	6.944	0.771
SJZ-B02-794A/B	3	8.661	1.696	8.661	1.894	8.661	2.188	8.661	1.324
SJZ-B04-658A/B	3	9.862	1.875	9.862	1.969	9.862	2.365	9.862	1.606
SJZ-B05-556A/B	3	7.242	1.492	7.242	1.621	7.242	1.673	7.242	1.079
SJZ-B05-809	3	10.531	2.116	10.531	2.176	10.531	2.533	10.531	1.617
SJZ-B05-810A/B	3	7.341	1.438	7.341	1.371	7.341	1.871	7.341	0.88
SJZ-B06-687	3	12.299	2.427	12.299	2.735	12.299	3.077	12.299	1.732
SJZ-B08-022B	3	3.178	0.655	3.178	0.59	3.178	1.015	3.178	0.323
SJZ-B08-626A	3	2.82	0.54	2.82	0.621	2.82	0.7	2.82	0.47
SJZ-B08-822A	3	9.211	1.648	9.211	2.08	9.211	2.288	9.211	1.243
SJZ-B10-841A/B	3	8.679	1.779	8.679	1.77	8.679	1.947	8.679	1.219
SJZ-B10-844	3	7.088	1.38	7.088	1.52	7.088	1.611	7.088	0.984
SJZ-B11-727B	3	9.061	1.506	9.061	2.024	9.061	2.508	9.061	1.536
SJZ-B12-847	3	6.943	1.441	6.943	1.511	6.943	1.683	6.943	1.017
SJZ-B12-851	3	7.099	1.496	7.099	1.544	7.099	1.794	7.099	1.106
SJZ-B12-855A	3	10.485	2.091	10.485	2.118	10.485	2.574	10.485	1.582
SJZ-B14-042A/B	3	6.058	1.234	6.058	1.18	6.058	1.329	6.058	1.005
SJZ-B14-742A	3	6.174	1.178	6.174	1.318	6.174	1.506	6.174	0.97
SJZ-B16-591	3	6.341	1.262	6.341	1.38	6.341	1.505	6.341	0.734
SJZ-B18-617	3	7.893	1.578	7.893	1.639	7.893	1.643	7.893	1.26
SJZ-B20-881	3	10.199	1.963	10.199	1.939	10.199	2.631	10.199	1.219
SJZ-B20-905A/B	3	9.496	1.831	9.496	1.913	9.496	2.338	9.496	1.493
SK2-078B	3	4.217	0.791	4.217	0.881	4.217	1.029	4.217	0.69
SK2-084	3	9.481	1.766	9.481	1.927	9.481	2.528	9.481	1.353
TLP-095	3	9.78	1.918	9.78	2.166	9.78	2.565	9.78	1.781
TLP-096	3	5.308	1.064	5.308	1.129	5.308	1.296	5.308	0.695
EJ-505	3	8.071	1.463	8.071	1.782	8.071	1.93	8.071	0.886
EJ-405A	3	5.235	0.969	5.235	1.104	5.235	1.356	5.235	0.774
EJ-411A/B	3	9.09	1.888	9.09	1.976	9.09	2.415	9.09	1.72
EJ-448	3	8.429	1.737	8.429	1.767	8.429	2.042	8.429	1.183
EJ-467A	3	4.937	0.949	4.937	0.995	4.937	1.304	4.937	0.884
EJ-525	3	5.715	1.125	5.715	1.43	5.715	1.449	5.715	2.152
JS-004	3	5.881	1.188	5.881	1.189	5.881	1.375	5.881	0.695
JS-007	3	5.595	1.156	5.595	1.223	5.595	1.438	5.595	1.056
JS-011A	3	6.2	1.239	6.2	1.278	6.2	1.534	6.2	1.273
JS-030B	3	6.185	1.24	6.185	1.36	6.185	1.377	6.185	1.086
JS-030B	3	6.267	1.213	6.267	1.437	6.267	1.427	6.267	0.953
JS-031B	3	9.911	1.847	9.911	2.14	9.911	2.369	9.911	2.071
JS-036A/B	3	4.186	0.854	4.186	0.877	4.186	1.021	4.186	0.907
JS-065	3	4.953	1.021	4.953	1.001	4.953	1.195	4.953	1.586
JS-109A	3	5.603	1.025	5.603	1.185	5.603	1.451	5.603	0.968
JS-110A	3	8.662	1.693	8.662	1.918	8.662	2.18	8.662	1.088
JS-115A/B	3	9.363	1.784	9.363	1.86	9.363	2.31	9.363	1.692
JS-122A/B	3	8.252	1.578	8.252	1.77	8.252	1.982	8.252	1.393
JS-136A/B	3	7.823	1.545	7.823	1.579	7.823	2.088	7.823	1.244
JS-138A	3	6.702	1.268	6.702	1.385	6.702	1.68	6.702	0.969
JS-152A	3	7.197	1.425	7.197	1.494	7.197	2.046	7.197	1.2
JS-155B	3	7.521	1.528	7.521	1.571	7.521	1.926	7.521	1.411
JS-159	3	7.659	1.502	7.659	1.618	7.659	1.894	7.659	1.209
JS-162B	3	8.518	1.713	8.518	1.978	8.518	2.151	8.518	1.431
JS-190	3	6.729	1.26	6.729	1.295	6.729	1.676	6.729	1.368
JS-228	3	8.068	1.6	8.068	1.732	8.068	2.104	8.068	1.141
JS-266A	3	7.002	1.45	7.002	1.52	7.002	1.745	7.002	1.062
JS-270B	3	6.623	1.435	6.623	1.506	6.623	1.525	6.623	1.17
JS-286A	3	8.592	1.759	8.592	1.861	8.592	2.223	8.592	2.564
JS-290A	3	5.966	1.253	5.966	1.251	5.966	1.512	5.966	1.148
JS-316B	3	4.145	0.883	4.145	0.953	4.145	1.059	4.145	0.945
JS-320A	3	11.592	2.339	11.592	2.396	11.592	2.76	11.592	2.106
JS-575	3	8.239	1.718	8.239	1.729	8.239	2.08	8.239	1.322
JS-602	3	5.981	1.218	5.981	1.378	5.981	1.111	5.981	1.737
JS-603	3	8.143	1.664	8.143	1.666	8.143	1.905	8.143	1.442
JS-614	3	5.086	0.932	5.086	1.163	5.086	1.255	5.086	0.907
JS-657	3	6.634	1.331	6.634	1.503	6.634	1.508	6.634	1.026
JS-661	3	8.248	1.627	8.248	1.702	8.248	2.062	8.248	1.362
MF-004A	3	6.176	1.27	6.176	1.294	6.176	1.583	6.176	1.074
MF-007	3	7.402	1.503	7.402	1.544	7.402	1.813	7.402	1.35
MF-012A	3	5.813	1.193	5.813	1.203	5.813	1.288	5.813	0.977
MF-013	3	4.136	0.855	4.136	0.832	4.136	1.009	4.136	0.899
MF-014	3	4.009	0.784	4.009	0.928	4.009	0.99	4.009	0.686
MF-713A	3	8.34	1.684	8.34	1.748	8.34	2.033	8.34	1.782
MF-731	3	3.553	0.717	3.553	0.751	3.553	1.041	3.553	0.536
MF-744	3	7.936	1.545	7.936	1.734	7.936	1.768	7.936	1.304
SJZ-021A	3	3.363	0.64	3.363	0.72	3.363	0.748	3.363	0.641
SJZ-B02-799	3	5.422	1.073	5.422	1.211	5.422	1.405	5.422	0.773
SJZ-B03-805A	3	9.103	1.768	9.103	2.003	9.103	2.293	9.103	1.412
SJZ-B05-814	3	6.227	1.28	6.227	1.379	6.227	1.741	6.227	1.25
SJZ-B08-824A/B	3	9.715	1.895	9.715	2.262	9.715	2.509	9.715	1.229
SJZ-B12-857A	3	6.984	1.538	6.984	1.659	6.984	1.89	6.984	1.09
SJZ-B14-860A/B	3	10.388	1.994	10.388	2.238	10.388	2.771	10.388	1.602
SJZ-B16-752A/B	3	4.69	0.927	4.69	1.115	4.69	1.371	4.69	0.983
SJZ-B16-866	3	8.981	1.746	8.981	2.018	8.981	2.216	8.981	1.103
SJZ-B18-627B	3	7.213	1.463	7.213	1.514	7.213	1.502	7.213	0.951
SJZ-B19-649	3	3.278	0.522	3.278	0.683	3.278	0.86	3.278	0.669
SJZ-B20-770A/B	3	5.09	0.993	5.09	1.154	5.09	1.33	5.09	0.671
SJZ-B20-886	3	7.442	1.509	7.442	1.596	7.442	1.834	7.442	1.204
SJZ-B25-921A/B	3	8.349	1.423	8.349	2.135	8.349	2.155	8.349	1.277
SK1-079A/B	3	7.293	1.485	7.293	1.606	7.293	1.666	7.293	0.959
SK1-081	3	8.546	1.849	8.546	1.867	8.546	2.003	8.546	1.368
SK2-083	3	9.811	1.882	9.811	2.111	9.811	2.451	9.811	1.789
TLP-097A	3	9.827	2.015	9.827	2.121	9.827	2.399	9.827	1.845
EJ-447	3	5.531	1.075	5.531	1.361	5.531	1.54	5.531	0.982
SJZ-B16-064	4	2.379	0.528	2.379	0.617	2.379	0.59	2.379	0.274
SJZ-B08-626A	4	2.519	0.544	2.519	0.551	2.519	0.598	2.519	0.526
JS-397A/B	4	3.011	0.675	3.011	0.612	3.011	0.78	3.011	0.597
SK2-078B	4	3.914	0.837	3.914	0.89	3.914	1.065	3.914	0.534
JS-006	4	4.361	0.905	4.361	1.022	4.361	1.203	4.361	0.713
JS-112A	4	4.455	1.046	4.455	1.051	4.455	1.171	4.455	0.609
JS-599	4	4.534	1.118	4.534	1.083	4.534	1.253	4.534	0.965
SJZ-B02-797	4	4.549	0.927	4.549	1.052	4.549	1.317	4.549	0.965
MF-010A	4	4.621	0.983	4.621	1.19	4.621	1.216	4.621	0.88
SJZ-B06-816	4	5.815	1.419	5.815	1.448	5.815	1.547	5.815	0.88
SJZ-B12-848	4	5.928	1.294	5.928	1.394	5.928	1.605	5.928	1.307
JS-203	4	5.981	1.312	5.981	1.424	5.981	1.663	5.981	0.846
JS-237A/B	4	6.042	1.39	6.042	1.456	6.042	1.833	6.042	1.255
SJZ-B12-741A/B	4	6.171	1.3	6.171	1.409	6.171	1.547	6.171	1.16
MF-005A/B	4	6.227	1.466	6.227	1.512	6.227	1.572	6.227	1.093
JS-119A/B	4	6.357	1.359	6.357	1.468	6.357	1.485	6.357	1.116
MF-009	4	6.407	1.459	6.407	1.497	6.407	1.944	6.407	1.221
JS-126	4	6.479	1.465	6.479	1.493	6.479	1.68	6.479	1.156
MF-009	4	6.764	1.447	6.764	1.646	6.764	1.726	6.764	1.217
JS-317A/B	4	6.813	1.423	6.813	1.571	6.813	1.833	6.813	1.23
JS-656	4	6.904	1.609	6.904	1.565	6.904	1.732	6.904	0.904
JS-200	4	6.996	1.464	6.996	1.667	6.996	1.799	6.996	1.205
JS-038	4	7.064	1.543	7.064	1.824	7.064	2.009	7.064	1.332
JS-184	4	7.114	1.613	7.114	1.516	7.114	1.958	7.114	1.193
JS-383A	4	7.127	1.521	7.127	1.576	7.127	2.03	7.127	0.995
JS-047	4	7.259	1.475	7.259	1.733	7.259	0.713	7.259	0.792
JS-382A	4	7.38	1.643	7.38	1.788	7.38	1.999	7.38	0.819
JS-259A（258）	4	7.438	1.564	7.438	1.96	7.438	1.835	7.438	0.868
JS-164A	4	7.728	1.745	7.728	1.988	7.728	2.102	7.728	1.197
SJZ-B24-919	4	7.743	1.78	7.743	1.875	7.743	2.485	7.743	1.184
EJ-443	4	7.759	1.58	7.759	1.757	7.759	2.052	7.759	1.04
SJZ-B05-577A/B	4	7.781	1.805	7.781	1.987	7.781	2.204	7.781	1.284
MF-711A/B	4	8.382	1.836	8.382	1.946	8.382	2.085	8.382	1.071
SJZ-B20-900A	4	9.865	2.16	9.865	2.203	9.865	0.878	9.865	1.452
SJZ-B05-809A/B	4	10.608	2.475	10.608	2.453	10.608	2.561	10.608	1.747
JS-233	4	7.681	1.702	7.681	1.708	7.681	1.955	7.681	1.312
SJZ-B14-741	4	6.33	1.558	6.33	1.584	6.33	1.549	6.33	1.12
